# Supplementary material for: TPX2 expression as a negative predictor of gemcitabine efficacy in pancreatic cancer
Source: Br J Cancer. 2023 May 4;129(1):175–82. doi: 10.1038/s41416-023-02295-x (PMC10307892; doi:10.1038/s41416-023-02295-x)
Supplement: Supplementary file 4 — Table S4 [file 41416_2023_2295_MOESM4_ESM.xlsx]

## Sheet: Tabelle1
		n	OS (months)	p (log-rank)	HR	95% CI	PFS (months)	P (log-rank)	HR	95% CI
sex	male	79	8.4	0.57	0.90	0.63 – 1.29	4.5	0.73	1.07	0.73 – 1.56
	female	60	8.4				3.6
age group	< 60 years	57	7.0	0.90	0.98	0.68 – 1.40	4.1	0.89	0.97	0.67 – 1.42
	≥ 60 years	82	9.2				4.3
KPS	≤ 80	51	5.4	0.15	0.77	0.53 – 1.11	2.9	0.27	0.80	0.54 – 1.19
	> 80	87	9.3				5.8
CTX type	fluoropyrimidine-based	40	7.2	0.03	0.66	0.45 – 0.96	2.5	< 0.001	0.41	0.27 – 0.62
	gemcitabine-based	99	8.8				6.3
grade group	G1 - G2	61	10.8	0.006	1.64	1.15 – 2.35	6.4	0.001	1.90	1.30 – 2.79
	G3 - G4	78	6.8				3.2
disease stage	locally advanced	24	10.6	0.06	1.60	0.99 – 2.58	8.1	0.11	1.51	0.91 – 2.50
	metastatic	115	8.0				3.8
