# Supplementary material for: TPX2 expression as a negative predictor of gemcitabine efficacy in pancreatic cancer
Source: Br J Cancer. 2023 May 4;129(1):175–82. doi: 10.1038/s41416-023-02295-x (PMC10307892; doi:10.1038/s41416-023-02295-x)
Supplement: Supplementary file 5 — Table S5 [file 41416_2023_2295_MOESM5_ESM.xlsx]

## Sheet: Tabelle1
table 2
		TPX2	n	%	OS (months)	p (log-rank)	HR	95% CI	PFS (months)	p (log-rank)	HR	95% CI
all patients	total	+	19	13.7	6,0	< 0.001	2.52	1.52 – 4.16	2.0	< 0.001	2.74	1.63 – 4.61
		-	120	86.3	10,4				5.9
	AIO-PK0104	+	11	15.5	4.4	0.12	1.68	0.87 – 3.23	2.0	0.149	1.61	0.84 – 3.09
		-	60	84.5	7.7				3.3
	translational trials	+	8	11.8	3.8	< 0.001	4.60	2.02 – 10.52	3.2	< 0.001	6.56	2.58 – 16.72
		-	60	88.2	11.9				9.4
gemcitabine 1st line subgroup	total	+	15	15.2	3.8	< 0.001	4.36	2.36 – 8.07	2.0	< 0.001	5.25	2.71 – 10.17
		-	84	84.8	10.5				8.1
	AIO-PK0104	+	7	17.1	3.2	0.005	3.33	1.38 – 8.06	2.0	0.01	2.92	1.21 – 7.03
		-	34	82.9	7.8				3.7
	translational trials	+	8	13.8	3.8	< 0.001	5.52	2.33 – 13.09	3.2	< 0.001	11.20	3.79 – 33.08
		-	50	86.2	13.1				10.8
non-gemcitabine 1st line subgroup	total	+	4	10.0	1.8	0.88	0.92	0.32 – 2.63	2.5	0.83	0.89	0.35 – 2.61
		-	36	90.0	6.1				1.7
	AIO-PK0104	+	4	13.3	7.3	0.83	0.89	0.30 – 2.62	1.7	0.53	0.68	0.20 – 2.31
		-	26	86.7	6.7				2.5
	translational trials	+	0	0	-	-	-	-	-	-	-	-
		-	10	100.0	4.9				2.2
