# Supplementary material for: TPX2 expression as a negative predictor of gemcitabine efficacy in pancreatic cancer
Source: Br J Cancer. 2023 May 4;129(1):175–82. doi: 10.1038/s41416-023-02295-x (PMC10307892; doi:10.1038/s41416-023-02295-x)
Supplement: Supplementary file 6 — Table S6 [file 41416_2023_2295_MOESM6_ESM.xlsx]

## Sheet: Tabelle1
	PFS
	parameter	P Value (Cox)	HR	95%CI
gemcitabine group
	TPX2	< 0.001	4.44	2.27 - 8.68
	grade group	0.01	1.84	1.14 - 2.96
	disease stage at therapy initiation	0.11	1.76	0.88 - 3.51
non gemcitabine group
	KPS group	0.10	0.54	0.26 - 1.11
	OS
	parameter	P Value (Cox)	HR	95%CI
gemcitabine group
	TPX2	< 0.001	3.63	1.95 - 6.78
	grade group	0.006	1.84	1.19 - 2.86
	disease stage at therapy initiation	0.05	1.90	1.01 - 3.58
non gemcitabine group
	KPS group	0.08	0.56	0.29 - 1.08
