# Supplementary material for: TPX2 expression as a negative predictor of gemcitabine efficacy in pancreatic cancer
Source: Br J Cancer. 2023 May 4;129(1):175–82. doi: 10.1038/s41416-023-02295-x (PMC10307892; doi:10.1038/s41416-023-02295-x)
Supplement: Supplementary file 7 — Table S7 [file 41416_2023_2295_MOESM7_ESM.xlsx]

## Sheet: Tabelle1
	TPX2 expression, no (%)
	low expression (n = 121)	high expression (n = 19)	p-value (χ2-test)
sex
female	49	11	0.16
male	71	8
age
≤60	52	5	0.17
>60	69	14
KPS
≤ 80	43	8	0.6
> 80	77	11
grade group
G1-G2	56	6	0.25
G3 - G4	67	13
palliative treatment
gemcitabine-based	84	15	0.42
fluoropyrimidine-based	36	4
disease stage
locally advanced	22	2	0.41
metastatic	99	17
