# Supplementary material for: TPX2 expression as a negative predictor of gemcitabine efficacy in pancreatic cancer
Source: Br J Cancer. 2023 May 4;129(1):175–82. doi: 10.1038/s41416-023-02295-x (PMC10307892; doi:10.1038/s41416-023-02295-x)
Supplement: Supplementary file 8 — Table S8 [file 41416_2023_2295_MOESM8_ESM.xlsx]

## Sheet: Tabelle1
	DFS
	parameter	P Value (Cox)	HR	95%CI
adjuvant gemcitabine group	TPX2	< 0.001	2.43	1.53 - 2.67
	pT1b	0.003
	pT1c	0.42	0.54	0.12 - 2.37
	pT2	0.65	0.72	0.18 - 2.95
	pT3	0.86	1.14	0.27 - 4.76
	pT4	0.02	18.29	1.52 - 219.77
no adjuvant gemcitabine group	pN0	< 0.001
	pN1	0.45	1.23	0.73 - 2.07
	pN2	< 0.001	2.96	1.79 - 4.89
	OS
	parameter	P Value (Cox)	HR	95%CI
adjuvant gemcitabine group	TPX2	0.01	1.70	1.11 - 2.60
	UICC IA	< 0.001
	UICC IB	0.56	1.25	0.59 - 2.63
	UICC IIA	0.05	2.41	1.02 - 5.70
	UICC IIB	0.33	1.42	0.70 - 2.87
	UICC III	0.009	2.63	1.27 - 5.43
	UICC IV	0.001	4.75	1.85 - 12.19
no adjuvant gemcitabine group	R	0.02	1.49	1.08 - 2.07
	grade group	0.003	1.78	1.22 - 2.58
	pN0	0.001
	pN1	0.28	1.23	0.85 - 1.79
	pN2	< 0.001	2.15	1.43 - 3.24
