# Supplementary material for: TPX2 expression as a negative predictor of gemcitabine efficacy in pancreatic cancer
Source: Br J Cancer. 2023 May 4;129(1):175–82. doi: 10.1038/s41416-023-02295-x (PMC10307892; doi:10.1038/s41416-023-02295-x)
Supplement: Supplementary file 9 — Table S9 [file 41416_2023_2295_MOESM9_ESM.xlsx]

## Sheet: Tabelle1
	treatment arm, no (%)
	non gemcitabine based ( n = 95)	gemcitabine based (n =95)	p-value (χ 2-test)
Sex
Female	49 (51.6)	52 (54.7)	0.66
Male	46 (48.4)	43 (45.3)
Age
≤68	48 (50.5)	47 (49.5)	0.89
>68	47 (49.5)	48 (50.5)
TPX2 Expression
low	83 (87.4)	82 (86.3)	0.83
high	12 (12.6)	13 (13.7)
UICC (2017)
stage IA	8 (8.4)	6 (6.3)	0.18
stage IB	19 20.0)	27 (28.4)
stage IIA	8 (8.4)	10 (10.5)
stage IIB	27 (28.4)	32 (33.7)
stage III	20 (21.1)	16 (16.8)
stage IV	13 (13.7)	4 (4.2)
pT (2017)
pT1a	3 (3.2)	0 (0.0)	0.38
pT1b	1 (1.1)	0 (0.0)
pT1c	9 (9.5)	10 (10.5)
pT2	55 (57.8)	60 (63.2)
pT3	24 (25.2)	24 (25.2)
pT4	3 (3.2)	1 (1.1)
pN (2017)
pN0	42 (44.2)	44 (46.3)	0.19
pN1	25 (26.3)	33 (34.7)
pN2	28 (29.5)	18 (19.0)
R status
0	66 (69.5)	63 (66.3)	0.64
1	29 (30.5)	32 (33.7)
Grade group
G1-G2	32 (33.7)	26 (27.4)	0.35
G3 - G4	63 (66.3)	69 (72.6)
